# Supplementary material for: Melatonin Induces Parthenocarpy by Regulating Genes in Gibberellin Pathways of ‘Starkrimson’ Pear (Pyrus communis L.)
Source: Front Plant Sci. 2018 Jul 4;9:946. doi: 10.3389/fpls.2018.00946 (PMC6040045; doi:10.3389/fpls.2018.00946)
Supplement: Supplementary file 1 [file Table_1.XLSX]

## Sheet: Table S1
Supplementary Table S1. List of qRT-PCR primers
Primers	Sequences(5’-3’)
Actin-F	ACAGTGTCTGGATTGGAGGGTC
Actin-R	CATTTGGAGAACTCAGAAGCACT
Cyclin-D3-1-F	TCTTGGGAATTCTGGGCATCA
Cyclin-D3-1-R	ACGCTTGTTGGATTGTTTGCC
Cyclin-A2-1-F	GGGGTCCTCAAATGACCCAG
Cyclin-A2-1-R	CGCTACCTCTGCAAGGCATA
Expansion-A10-F	CTGAAAATGGCTCTTTTCGGGA
Expansion-A10-R	AAGGTTGCATGAGCATTGGAC
Expansion-A20-F	TCTGGGTTTTACTGTGCGGC
Expansion-A20-R	AACCACACGCACCTTCAGTA
Cyclin-A2-2-F	TTGAACACCACTGGTTGCCT
Cyclin-A2-2-R	TCGAAAGAGTGAACCACCCG
Expansion-A4-F	ATCTGCATGGTGTGTTGGCA
Expansion-A4-R	ACCACATGCTCCTCCCATTG
GA20ox2-F	CCGAGCGGGTTGGTAGATAC
GA20ox2-R	CTGTTGAACCCAGTTTGAGAAGG
GA2ox1-F	CAATCTGTCATGAACGGAGAGG
GA2ox1-R	CAAGCCTGTTATCTGCAAGTCTT
GA2ox2-F	GCATGTTTGAGTGCTCTTCCAG
GA2ox2-R	GAAGAGGTTAAGACGGTTTTCACC
GA2ox8-F	GTCTATATCGCTACCCACCACAT
GA2ox8-R	CACTCGGTGTCTTTGAGAACTTC
