# Supplementary material for: Melatonin Induces Parthenocarpy by Regulating Genes in Gibberellin Pathways of ‘Starkrimson’ Pear (Pyrus communis L.)
Source: Front Plant Sci. 2018 Jul 4;9:946. doi: 10.3389/fpls.2018.00946 (PMC6040045; doi:10.3389/fpls.2018.00946)
Supplement: Supplementary file 2 [file Table_2.XLSX]

## Sheet: Table S2
Supplementary Table S2. List of mapping results
Table | Summary of transcriptome sequencing data
Sample_name	Raw reads	Clean reads	Total mapped	Multiple mapped	Uniquely mapped
CK_1	51655538	49574434	34655560 (69.91%)	3246285 (6.55%)	31409275 (63.36%)
CK_2	47197148	45141178	31363443 (69.48%)	2917673 (6.46%)	28445770 (63.02%)
CK_3	53966916	51552116	35827236 (69.5%)	3397799 (6.59%)	32429437 (62.91%)
MT_1	46773170	44803468	31532032 (70.38%)	3105900 (6.93%)	28426132 (63.45%)
MT_2	52262724	49874442	35110176 (70.4%)	3475947 (6.97%)	31634229 (63.43%)
MT_3	49344134	46958738	32955568 (70.18%)	3229075 (6.88%)	29726493 (63.3%)
MP_1	49761614	47613082	33516505 (70.39%)	3224470 (6.77%)	30292035 (63.62%)
MP_2	49661938	47650896	33696881 (70.72%)	3251237 (6.82%)	30445644 (63.89%)
MP_3	44441374	42562490	29864100 (70.17%)	3050344 (7.17%)	26813756 (63%)
HP_1	44384598	41845974	29580395 (70.69%)	2833413 (6.77%)	26746982 (63.92%)
HP_2	70841200	59518366	43307510 (72.76%)	4218389 (7.09%)	39089121 (65.68%)
HP_3	49932380	47878652	34176225 (71.38%)	3407675 (7.12%)	30768550 (64.26%)
