# Supplementary material for: Melatonin Induces Parthenocarpy by Regulating Genes in Gibberellin Pathways of ‘Starkrimson’ Pear (Pyrus communis L.)
Source: Front Plant Sci. 2018 Jul 4;9:946. doi: 10.3389/fpls.2018.00946 (PMC6040045; doi:10.3389/fpls.2018.00946)
Supplement: Supplementary file 3 [file Table_3.XLSX]

## Sheet: Table S3
Supplementary Table S3. Gibberellin synthesis pathway related genes
Gene	Predict Description	Fold Change (log2)
		MTvsCK	HPvsCK	MPvsCK
LOC103942611	gibberellin 20 oxidase 2-like	2.5007	-	-
LOC103960493	gibberellin 20 oxidase 2-like	-	4.5829	-
LOC103968014	gibberellin 20 oxidase 1-like	-	-2.4071	-
LOC103931224	gibberellin 2-beta-dioxygenase 8	3.2705	-	-
LOC103936901	gibberellin 2-beta-dioxygenase 1	-	-	1.1924
LOC103945073	gibberellin 2-beta-dioxygenase 8-like	-	2.1893	-
LOC103945984	gibberellin 2-beta-dioxygenase 1-like	-1.6086	-3.3206	-
LOC103951277	gibberellin 2-beta-dioxygenase-like	-4.1393	-7.588	-
LOC103956941	gibberellin 2-beta-dioxygenase 2	-5.0788	-4.0156	-4.887
LOC103957332	gibberellin 2-beta-dioxygenase 1-like	-3.1666	-1.4918	-
LOC103961266	gibberellin 2-beta-dioxygenase 2-like	1.8268	#NAME?	-
LOC103965775	gibberellin 2-beta-dioxygenase 1-like	-1.8986	-3.3614	-
LOC103932282	ent-kaur-16-ene synthase, chloroplastic-like	1.1788	0.92482	1.1058
LOC103932630	ent-kaur-16-ene synthase, chloroplastic-like	0.92876	0.88869	-
LOC103955469	ent-kaurene oxidase, chloroplastic-like	-1.4098	-1.0597	-
-: Not significantlly differentially expressed
