# Supplementary material for: Melatonin Induces Parthenocarpy by Regulating Genes in Gibberellin Pathways of ‘Starkrimson’ Pear (Pyrus communis L.)
Source: Front Plant Sci. 2018 Jul 4;9:946. doi: 10.3389/fpls.2018.00946 (PMC6040045; doi:10.3389/fpls.2018.00946)
Supplement: Supplementary file 4 [file Table_4.XLSX]

## Sheet: Table S4
Supplementary Table S4. Auxin and Abscisic acid metabolism and signaling pathway related genes
Name	Gene	Predict Description	Fold Change (log2)
			MTvsCK	HPvsCK	MPvsCK
auxin efflux carrier	LOC103931858	auxin efflux carrier component 4-like	-	-0.84661	-0.89014
auxin efflux carrier	LOC103933990	probable auxin efflux carrier component 1b	1.1085	1.6843	1.0025
auxin efflux carrier	LOC103934837	auxin efflux carrier component 8	-0.95251	-0.31226	-
auxin efflux carrier	LOC103938552	auxin efflux carrier component 5-like	-	3.5285	-
auxin efflux carrier	LOC103946937	probable auxin efflux carrier component 1c	1.5723	2.0348	1.4788
auxin efflux carrier	LOC103947028	auxin efflux carrier component 3-like	0.53982	-	-
auxin efflux carrier	LOC103948593	auxin efflux carrier component 3	-2.1601	-2.8754	-1.5561
auxin efflux carrier	LOC103948670	auxin efflux carrier component 3-like	-2.1337	-1.9163	-
auxin efflux carrier	LOC103950573	probable auxin efflux carrier component 1c	1.2886	1.7382	1.1319
auxin efflux carrier	LOC103951142	auxin efflux carrier component 6	1.5433	2.3785	1.551
auxin efflux carrier	LOC103960490	probable auxin efflux carrier component 1b	-	1.81	-
AUX	LOC103931178	auxin transporter-like protein 2	-1.0655	-1.6617	-1.598
AUX	LOC103932382	auxin transporter-like protein 2	0.88134	2.5717	1.5085
AUX	LOC103933701	auxin transporter-like protein 3	-	-0.98562	-
AUX	LOC103936499	auxin transporter-like protein 1	0.58832	0.64607	-
AUX	LOC103942374	auxin transporter-like protein 2	-0.4523	-	-
AUX	LOC103949466	auxin transporter-like protein 2	-1.3842	-1.6842	-1.6188
AUX	LOC103956683	auxin transporter-like protein 3	-	0.99712	-
AUX	LOC103959573	auxin transporter-like protein 2	-0.42674	-0.82815	-0.55493
AUX	LOC103966244	auxin transporter-like protein 2	0.91464	2.3246	2.0339
AUX	LOC103966246	auxin transporter-like protein 2	-	2.4552	-
TIR	LOC103962651	transport inhibitor response 1-like protein	0.33356	-0.29028	-
TIR	LOC103963931	protein TRANSPORT INHIBITOR RESPONSE 1-like	1.2952	2.7031	1.5052
TIR	LOC103967427	protein TRANSPORT INHIBITOR RESPONSE 1-like	0.31974	0.54999	-
AUX/IAA	LOC103927963	auxin-responsive protein IAA11-like	1.5599	1.9121	1.1899
AUX/IAA	LOC103929398	auxin-responsive protein IAA27-like	0.91435	1.1813	0.92463
AUX/IAA	LOC103929782	auxin-responsive protein IAA14-like	-1.4849	-1.5819	-1.5806
AUX/IAA	LOC103931047	auxin-responsive protein IAA26-like	0.47664	-	0.6558
AUX/IAA	LOC103931292	auxin-responsive protein IAA1	3.8054	2.3714	2.2452
AUX/IAA	LOC103936405	auxin-responsive protein IAA9	0.2097	0.74847	-
AUX/IAA	LOC103943871	auxin-responsive protein IAA27-like	1.8194	1.5377	1.4416
AUX/IAA	LOC103944796	auxin-responsive protein IAA31	-	2.2454	-
AUX/IAA	LOC103944843	auxin-responsive protein IAA21-like	1.112	0.64783	1.0558
AUX/IAA	LOC103947093	auxin-responsive protein IAA32	-	2.1207	-
AUX/IAA	LOC103948649	auxin-responsive protein IAA13-like	1.999	2.7326	1.6674
AUX/IAA	LOC103950348	auxin-responsive protein IAA31-like	-	1.9954	-
AUX/IAA	LOC103953917	auxin-responsive protein IAA29	-	2.8043	-
AUX/IAA	LOC103954392	auxin-responsive protein IAA16	-0.43775	-0.17958	-
AUX/IAA	LOC103954393	auxin-responsive protein IAA4-like	1.569	0.42617	0.98738
AUX/IAA	LOC103956174	auxin-responsive protein IAA8-like	-0.68122	-0.24687	-
AUX/IAA	LOC103957069	auxin-responsive protein IAA2-like	-0.97044	-0.45781	-
AUX/IAA	LOC103959853	auxin-responsive protein IAA11	-	1.4744	-
AUX/IAA	LOC103963015	auxin-responsive protein IAA15-like	-	4.0254	-
AUX/IAA	LOC103945995	auxin-induced protein AUX28-like	-1.2029	-0.5454	-
AUX/IAA	LOC103931291	auxin-induced protein IAA6	1.337	4.3732	-
AUX/IAA	LOC103957321	auxin-induced protein AUX28-like	0.84858	2.1657	0.85203
ARF	LOC103927821	auxin response factor 4-like	1.2386	1.8583	0.93357
ARF	LOC103927986	auxin response factor 5	-0.37962	0.45431	-
ARF	LOC103929678	auxin response factor 7	-1.7383	-1.5023	-1.5738
ARF	LOC103930094	auxin response factor 5-like	-3.0531	-3.3784	-2.2098
ARF	LOC103933889	auxin response factor 8-like	0.62293	1.1152	0.75496
ARF	LOC103936134	auxin response factor 17-like	-	-1.3622	-
ARF	LOC103936579	auxin response factor 3-like	0.6698	-	-
ARF	LOC103936643	auxin response factor 18-like	2.5251	0.51388	-
ARF	LOC103938724	auxin response factor 4-like	0.5747	1.4059	-
ARF	LOC103941558	auxin response factor 5-like	-0.92535	0.4156	-
ARF	LOC103944151	auxin response factor 3-like	0.54698	1.0735	1.0351
ARF	LOC103946402	auxin response factor 1	-	0.31525	-
ARF	LOC103949259	auxin response factor 9	0.74495	0.68294	-
ARF	LOC103950246	auxin response factor 19	0.39086	0.77669	0.67207
ARF	LOC103951320	auxin response factor 6	-	-0.52477	-
ARF	LOC103952195	auxin response factor 19-like	0.69418	2.0617	1.0178
ARF	LOC103956717	auxin response factor 17-like	-	-2.1481	-
ARF	LOC103956759	auxin response factor 18	1.5367	-	-
ARF	LOC103956998	auxin response factor 17	0.64206	-	-
ARF	LOC103958273	auxin response factor 2-like	0.18521	1.396	1.2596
ARF	LOC103959396	auxin response factor 19-like	-	0.38218	-
ARF	LOC103962541	auxin response factor 18-like	-0.88935	-1.416	-0.93754
ARF	LOC103962621	auxin response factor 2-like	-	0.52001	1.1271
ARF	LOC103964226	auxin response factor 18	-	0.42777	-
ARF	LOC103965346	protein AUXIN RESPONSE 4-like	0.85179	0.76254	-
ARF	LOC103965354	protein AUXIN RESPONSE 4-like	-	-1.1224	-1.9034
ARF	LOC103965484	auxin response factor 6-like	-0.29029	-	-
ARF	LOC103966082	auxin response factor 6-like	-	-0.58914	-
SAUR	LOC103927977	auxin-induced protein 10A5	0.62868	1.1517	1.9406
SAUR	LOC103929778	auxin-induced protein 22D	1.0416	1.0896	-
SAUR	LOC103930090	auxin-induced protein 15A-like	1.777	3.0603	2.0823
SAUR	LOC103964554	auxin-responsive protein SAUR36-like	-1.0353	-4.8874	-1.4888
SAUR	LOC103939001	auxin-induced protein 15A-like	-	1.9493	-
SAUR	LOC103945994	auxin-induced protein 22D-like	2.6798	2.2087	-
SAUR	LOC103930093	auxin-responsive protein SAUR71-like	2.5274	1.8676	2.0913
SAUR	LOC103933755	auxin-responsive protein SAUR71-like	-1.7916	-1.5049	-1.2097
SAUR	LOC103933780	auxin-responsive protein SAUR41-like	2.0449	3.0451	2.4901
SAUR	LOC103935323	auxin-responsive protein SAUR72-like	1.2286	-	0.94674
SAUR	LOC103939462	auxin-responsive protein SAUR36-like	-2.7765	-	-
SAUR	LOC103939463	auxin-responsive protein SAUR36-like	-	-2.8472	-
SAUR	LOC103950232	auxin-responsive protein SAUR72	1.3467	2.0022	1.2584
SAUR	LOC103951601	auxin-responsive protein SAUR32	-2.3786	-3.7416	-2.171
SAUR	LOC103952025	auxin-responsive protein SAUR71	-	-1.9849	-0.61457
SAUR	LOC103956379	auxin-responsive protein SAUR32-like	-2.0523	-	-
SAUR	LOC103957321	auxin-induced protein AUX28-like	0.84858	2.1657	0.85203
SAUR	LOC103957324	auxin-induced protein 22D-like	3.2292	2.5801	2.3042
SAUR	LOC103966715	auxin-induced protein 15A	1.3312	-	-
SAUR	LOC103967961	auxin-induced protein 15A-like	-0.62713	-	-0.94997
SAUR	LOC103967984	auxin-induced protein 15A-like	1.696	3.7107	2.9737
GH3	LOC103928722	probable indole-3-acetic acid-amido synthetase GH3.1	-6.688	-2.6032	-2.9425
GH4	LOC103931704	probable indole-3-acetic acid-amido synthetase GH3.1	-	1.2042	1.9289
GH5	LOC103942180	probable indole-3-acetic acid-amido synthetase GH3.1	-	3.3918	2.1141
GH6	LOC103946554	indole-3-acetic acid-amido synthetase GH3.6	-	1.0779	-
GH7	LOC103950385	indole-3-acetic acid-amido synthetase GH3.17-like	-0.7515	-1.7808	-1.7246
GH8	LOC103957346	probable indole-3-acetic acid-amido synthetase GH3.1	-	5.4041	-
GH9	LOC103961617	probable indole-3-acetic acid-amido synthetase GH3.1	#NAME?	-0.96101	-1.7312
GH10	LOC103965914	indole-3-acetic acid-amido synthetase GH3.6-like	-	1.2167	-
ABP	LOC103929728	auxin-binding protein ABP20-like	-	2.6	-
ABP	LOC103951934	auxin-binding protein ABP19a	-	1.9617	-
ABP	LOC103964268	auxin-binding protein ABP19a	-	5.2465	-
NCED	LOC103945979	9-cis-epoxycarotenoid dioxygenase NCED3, chloroplastic-like	-1.4941	-3.2072	-1.7378
NCED	LOC103951286	probable 9-cis-epoxycarotenoid dioxygenase NCED5, chloroplastic	-0.88947	1.8369	1.2457
NCED	LOC103957334	9-cis-epoxycarotenoid dioxygenase NCED3, chloroplastic-like	2.0547	-	-
ABA2	LOC103957657	xanthoxin dehydrogenase-like	-	-0.51571	-
Abscisic acid 8'-hydroxylase	LOC103957649	abscisic acid 8'-hydroxylase 4-like	2.4135	1.7132	2.146
Abscisic acid 8'-hydroxylase	LOC103941040	abscisic acid 8'-hydroxylase 4	2.1101	-	-
Abscisic acid 8'-hydroxylase	LOC103950115	abscisic acid 8'-hydroxylase 4-like	2.7634	-1.9813	-
Abscisic acid 8'-hydroxylase	LOC103955532	abscisic acid 8'-hydroxylase 1-like	-	-2.8285	-
PYL	LOC103929341	abscisic acid receptor PYL9	-1.585	-1.6988	-1.0789
PYL	LOC103930152	abscisic acid receptor PYL4-like	1.6108	-	-
PYL	LOC103937211	abscisic acid receptor PYL4-like	3.6223	-	-
PYL	LOC103941486	abscisic acid receptor PYL12	-3.2971	-5.6	-3.5256
PYL	LOC103943456	abscisic acid receptor PYL8-like	-0.79434	-0.91761	-0.83838
PYL	LOC103958160	abscisic acid receptor PYL8-like	-0.51527	-0.50492	-
protein phosphatase 2C	LOC103926708	probable protein phosphatase 2C 27	-0.9562	-1.0303	-0.94276
protein phosphatase 3C	LOC103927157	probable protein phosphatase 2C 10	-1.3266	-1.6968	-0.86544
protein phosphatase 4C	LOC103927581	probable protein phosphatase 2C 22	0.75707	1.0865	-
protein phosphatase 5C	LOC103928118	probable protein phosphatase 2C 63	-0.25853	-1.9402	-
protein phosphatase 6C	LOC103928715	probable protein phosphatase 2C 78	-	0.67735	-
protein phosphatase 7C	LOC103928901	probable protein phosphatase 2C 42	-	-0.62568	-
protein phosphatase 8C	LOC103930578	probable protein phosphatase 2C 5	-	0.22287	-
protein phosphatase 9C	LOC103930590	probable protein phosphatase 2C 34	-1.776	0.4367	-
protein phosphatase 10C	LOC103930891	probable protein phosphatase 2C 38	0.75122	-	1.2733
protein phosphatase 11C	LOC103931233	probable protein phosphatase 2C 25	1.1855	0.86711	-
protein phosphatase 12C	LOC103932115	probable protein phosphatase 2C 35	-0.3069	-0.49005	-
protein phosphatase 13C	LOC103932453	probable protein phosphatase 2C 33	0.40469	-	-
protein phosphatase 14C	LOC103932579	probable protein phosphatase 2C 60	-	0.39786	0.61188
protein phosphatase 15C	LOC103932772	protein phosphatase 2C 16-like	-1.2591	-1.1804	-0.97244
protein phosphatase 16C	LOC103932814	probable protein phosphatase 2C 39	-0.36737	-0.3149	-
protein phosphatase 17C	LOC103932881	probable protein phosphatase 2C 27	-0.89039	-1.5091	-1.0628
protein phosphatase 18C	LOC103933446	probable protein phosphatase 2C 23	0.86089	-1.6678	-
protein phosphatase 19C	LOC103933521	probable protein phosphatase 2C 27	-0.8925	-1.7339	-1.1719
protein phosphatase 20C	LOC103934763	probable protein phosphatase 2C 78	-	0.41747	-
protein phosphatase 21C	LOC103935265	probable protein phosphatase 2C 26	0.7025	0.95357	-
protein phosphatase 22C	LOC103935784	protein phosphatase 2C 37-like	-	-2.7479	-1.596
protein phosphatase 23C	LOC103936568	protein phosphatase 2C 57-like	-	1.6087	-
protein phosphatase 24C	LOC103936702	probable protein phosphatase 2C 46	-0.1753	-1.8429	-0.63054
protein phosphatase 25C	LOC103936926	probable protein phosphatase 2C 25	0.5154	-	-
protein phosphatase 26C	LOC103939594	probable protein phosphatase 2C 22	1.4448	1.4492	1.198
protein phosphatase 27C	LOC103939711	probable protein phosphatase 2C 10	-1.4233	-1.5452	-0.92204
protein phosphatase 28C	LOC103942057	probable protein phosphatase 2C 42	0.91786	0.79944	0.6277
protein phosphatase 29C	LOC103942951	protein phosphatase 2C 37-like	-0.41981	-2.9651	-1.9551
protein phosphatase 30C	LOC103943402	protein phosphatase 2C 57	-2.4008	-0.83851	-1.79
protein phosphatase 31C	LOC103943417	probable protein phosphatase 2C 51	-0.50038	-2.6094	-1.7088
protein phosphatase 32C	LOC103943570	probable protein phosphatase 2C 35	-0.45674	-0.53067	-
protein phosphatase 33C	LOC103943878	protein phosphatase 2C and cyclic nucleotide-binding/kinase domain-containing protein	-1.0971	-1.2419	-1.0455
protein phosphatase 34C	LOC103943902	protein phosphatase 2C 56-like	-0.86137	-3.3868	-1.9707
protein phosphatase 35C	LOC103944930	probable protein phosphatase 2C 4	-1.8927	-2.5837	-1.3889
protein phosphatase 36C	LOC103945120	probable protein phosphatase 2C 25	3.163	-1.119	-
protein phosphatase 37C	LOC103945375	probable protein phosphatase 2C 60	-	-1.0156	-0.57726
protein phosphatase 38C	LOC103946520	protein phosphatase 2C 16-like	-0.68863	-0.20643	-
protein phosphatase 39C	LOC103946616	probable protein phosphatase 2C 60	-0.31743	-0.2131	-
protein phosphatase 40C	LOC103947102	probable protein phosphatase 2C 15	1.1146	1.0126	-
protein phosphatase 41C	LOC103947593	probable protein phosphatase 2C 39	-0.52592	-	-
protein phosphatase 42C	LOC103947835	probable protein phosphatase 2C 52	-1.3502	-1.3503	-1.199
protein phosphatase 43C	LOC103947864	probable protein phosphatase 2C 15	-	-0.32553	-
protein phosphatase 44C	LOC103948331	probable protein phosphatase 2C 38	-0.61794	-1.4141	-0.75353
protein phosphatase 45C	LOC103949020	protein phosphatase 2C 32	-0.95781	-1.3135	-
protein phosphatase 46C	LOC103949678	probable protein phosphatase 2C 59	-0.84344	-0.90572	-0.67887
protein phosphatase 47C	LOC103951896	probable protein phosphatase 2C 6	-4.4998	-7.9381	-2.3286
protein phosphatase 48C	LOC103952470	probable protein phosphatase 2C 50	-0.31782	-0.3571	-
protein phosphatase 49C	LOC103952578	probable protein phosphatase 2C BIPP2C1	-	-0.34405	-
protein phosphatase 50C	LOC103953103	probable protein phosphatase 2C 49	-1.999	-3.1166	-1.6941
protein phosphatase 51C	LOC103953216	probable protein phosphatase 2C 59	-0.30687	-0.835	-
protein phosphatase 52C	LOC103953438	probable protein phosphatase 2C 46	-	-0.87314	-
protein phosphatase 53C	LOC103953519	probable protein phosphatase 2C 60	-0.73602	-1.3532	-0.59729
protein phosphatase 54C	LOC103954128	protein phosphatase 2C 70-like	-0.78637	-1.0477	-
protein phosphatase 55C	LOC103955417	probable protein phosphatase 2C 55	-0.26349	-0.43178	-
protein phosphatase 56C	LOC103956863	probable protein phosphatase 2C 49	-2.1905	-5.004	-2.0564
protein phosphatase 57C	LOC103957026	probable protein phosphatase 2C 12	-1.2767	-1.1978	-0.92044
protein phosphatase 58C	LOC103958622	probable protein phosphatase 2C 25	-0.73384	0.97743	1.3208
protein phosphatase 59C	LOC103960091	probable protein phosphatase 2C 51	-	0.41276	-
protein phosphatase 60C	LOC103960404	probable protein phosphatase 2C 33	-1.3268	-1.4754	-0.7555
protein phosphatase 61C	LOC103961253	probable protein phosphatase 2C 47	-1.0228	-1.2287	-
protein phosphatase 62C	LOC103961544	protein phosphatase 2C 16-like	-1.2864	-1.7226	-1.507
protein phosphatase 63C	LOC103961740	probable protein phosphatase 2C 27	-	0.51913	-
protein phosphatase 64C	LOC103963337	probable protein phosphatase 2C 6	1.0087	-	-
protein phosphatase 65C	LOC103964713	probable protein phosphatase 2C 24	-2.0619	-2.3498	-1.0859
protein phosphatase 66C	LOC103965282	probable protein phosphatase 2C 63	-	-1.7563	-
protein phosphatase 67C	LOC103965642	putative protein phosphatase 2C-like protein 44	-	-1.8504	-
protein phosphatase 68C	LOC103965721	protein phosphatase 2C 29-like	0.41326	-	-
protein phosphatase 69C	LOC103967224	probable protein phosphatase 2C 51	-3.3428	-4.3117	-2.534
protein phosphatase 70C	LOC103967550	probable protein phosphatase 2C 6	0.5673	0.363	-
SnRK2	LOC103940369	serine/threonine-protein kinase SRK2A	-0.25771	-0.55355	-
SnRK3	LOC103946318	serine/threonine-protein kinase SRK2A-like	-0.85666	-0.72486	-0.60722
SnRK4	LOC103956414	serine/threonine-protein kinase SRK2I-like	-1.6742	-2.0241	-1.2412
SnRK5	LOC103956515	serine/threonine-protein kinase SRK2I	-1.9456	-2.4448	-1.5919
SnRK6	LOC103967992	serine/threonine-protein kinase SRK2E-like	-1.3067	-1.6187	-1.2607
SnRK7	LOC103968005	serine/threonine-protein kinase SRK2E-like	-1.6205	-1.8114	-1.2721
SnRK8	LOC103968007	serine/threonine-protein kinase SRK2E	-0.873	-0.65798	-0.65402
ABF	LOC103931465	ABSCISIC ACID-INSENSITIVE 5-like protein 2	-0.44838	-0.27491	-
ABF	LOC103937993	ABSCISIC ACID-INSENSITIVE 5-like protein 5	-1.2183	-2.0835	-1.3687
ABF	LOC103946156	ABSCISIC ACID-INSENSITIVE 5-like protein 2	-0.38642	-0.36454	-
ABF	LOC103950197	ABSCISIC ACID-INSENSITIVE 5-like protein 5	-0.42843	-2.4927	-1.3031
ABF	LOC103956411	protein ABSCISIC ACID-INSENSITIVE 5-like	-2.7079	-1.0604	-1.4917
ABF	LOC103961121	ABSCISIC ACID-INSENSITIVE 5-like protein 1	1.3281	-	-
-: Not significantlly differentially expressed
