# Supplementary material for: Melatonin Induces Parthenocarpy by Regulating Genes in Gibberellin Pathways of ‘Starkrimson’ Pear (Pyrus communis L.)
Source: Front Plant Sci. 2018 Jul 4;9:946. doi: 10.3389/fpls.2018.00946 (PMC6040045; doi:10.3389/fpls.2018.00946)
Supplement: Supplementary file 6 [file Table_6.XLSX]

## Sheet: Table S6
Supplementary Table S6.Cell cycle and expansion-related genes
Gene	Predict Description	Fold Change (log2)
		MTvsCK	NPvsCK	MPvsCK
Gene	Predict Description	Fold Change (log2)
		MTvsCK	HPvsCK	MPvsCK
LOC103927787	cyclin-D3-1	1.4116	1.9762	1.2952
LOC103950566	cyclin-D3-1-like	2.3127	1.4424	1.637
LOC103945321	cyclin-D3-1-like	1.3262	1.3378	1.0382
LOC103953487	cyclin-D1-1-like	-	1.2444	-
LOC103962732	cyclin-D2-1-like	1.4224	-	-
LOC103934545	cyclin-D2-1-like	1.3547	-	-
LOC103933053	cyclin-D4-2	1.1127	0.70056	-
LOC103939869	cyclin-D4-1-like	1.4098	1.5034	-
LOC103944476	putative cyclin-D6-1	-	2.1912	-
LOC103962735	putative cyclin-D6-1	-	1.3633	-
LOC103939634	putative cyclin-D6-1	-	2.0163	-
LOC103935829	cyclin-D4-1-like	1.4625	1.6585	-
LOC103939311	cyclin-dependent kinase D-3	1.2251	1.1212	0.959
LOC103964194	cyclin-U4-1	1.9698	2.2168	1.7045
LOC103952770	cyclin-U4-1-like	1.9075	1.73	-
LOC103935962	cyclin-U2-1-like	1.0327	-	1.4714
LOC103940957	putative cyclin-B3-1	1.7309	1.861	1.3939
LOC103950688	putative cyclin-A3-1	1.4912	2.0995	1.1508
LOC103945310	putative cyclin-A3-1	1.3262	2.1521	1.079
LOC103945309	putative cyclin-A3-1	1.294	2.0486	0.90592
LOC103938576	cyclin-A3-1-like	1.3742	2.1416	-
LOC103935888	cyclin-A1-1-like	-1.021	-	-			4.1559
LOC103935888	cyclin-A1-1-like	-1.021	0.21915	-
LOC103935889	cyclin-A1-1-like	1.9186	2.2959	1.4247
LOC103966094	cyclin-A2-2-like	1.7607	1.5946	-
LOC103962009	cyclin-A2-2-like	2.0641	2.8494	1.5912
LOC103966004	cyclin-A2-2-like	4.1559	4.6133	-
LOC103966005	cyclin-A2-2-like	1.9665	2.5594	-
LOC103952254	cyclin-A2-4-like	-	2.6432	-			1.4625
LOC103952254	cyclin-A2-4-like	-	2.6432	-
LOC103931294	cyclin-A2-4	1.1458	2.0706	0.99173
LOC103948568	expansin-B3-like	-	3.5348	1.5871			1.9186
LOC103948568	expansin-B3-like		3.5348	1.5871
LOC103934614	expansin-B3-like	0.43825	3.1887	0.97622
LOC103959804	expansin-B15-like	-	2.5015	-			1.3742
LOC103961929	expansin-B15-like	-	3.7412	-			1.2251
LOC103960312	expansin-like B1	-2.632	-5.1555	-3.0573			0.73861
LOC103959804	expansin-B15-like	-	2.5015	-
LOC103961929	expansin-B15-like	-	3.7412	-
LOC103960312	expansin-like B1	-2.632	-5.1555	-3.0573
LOC103933582	expansin-like A2	0.52237	-	1.001
LOC103956790	expansin-A13-like	-	1.1956	-			1.7309
LOC103956790	expansin-A13-like	-	1.1956	-
LOC103959916	expansin-A13-like	0.7743	1.5628	1.0384
LOC103949510	expansin-A20-like	0.952	1.4735	1.023
LOC103963298	expansin-A4-like	3.3984	0.57984	-
LOC103951053	expansin-A10	1.1031	2.1415	1.0119
LOC103953745	expansin-A8	-1.7509	2.4313	-			2.3127
LOC103931331	expansin-A1-like	-2.5264	0.58515	-			1.4912
LOC103958701	expansin-A1-like	-	-1.8662	-			1.9075
LOC103935534	expansin-A4-like	-	0.94223	-			0.19577
LOC103953745	expansin-A8	-1.7509	2.4313	-
LOC103931331	expansin-A1-like	-2.5264	0.58515	-
LOC103958701	expansin-A1-like	-	-1.8662	-
LOC103935534	expansin-A4-like	-	0.94223	-
LOC103954300	expansin-A4	1.2409	1.9398	0.92397
LOC103940853	expansin-A6-like	1.6382	2.1469	-
LOC103941409	expansin-A6-like	1.6695	2.5965	-
-: Not significantlly differentially expressed							-0.29606
-: Not significantlly differentially expressed
